# Supplementary material for: Polymeric Microspheres Designed to Carry Crystalline Drugs at Their Surface or Inside Cavities and Dimples
Source: Pharmaceutics. 2023 Aug 15;15(8):2146. doi: 10.3390/pharmaceutics15082146 (PMC10460081; doi:10.3390/pharmaceutics15082146)
Supplement: Supplementary file 1 [file pharmaceutics-15-02146-s001.zip]

Archive with 1 entries (1 files):
- pharmaceutics-2441630-supplementary.pdf
